# Supplementary material for: Molecular Evolution and Functional Divergence of Stress-Responsive Cu/Zn Superoxide Dismutases in Plants
Source: Int J Mol Sci. 2022 Jun 25;23(13):7082. doi: 10.3390/ijms23137082 (PMC9266695; doi:10.3390/ijms23137082)
Supplement: Supplementary file 1 [file ijms-23-07082-s001.zip]

Archive with 1 entries (1 files):
- ijms-1769282-supplementary.txt
