# Supplementary material for: Molecular Evolution and Functional Divergence of Stress-Responsive Cu/Zn Superoxide Dismutases in Plants
Source: Int J Mol Sci. 2022 Jun 25;23(13):7082. doi: 10.3390/ijms23137082 (PMC9266695; doi:10.3390/ijms23137082)
Supplement: Supplementary file 1 [file ijms-23-07082-s001.zip › ijms-1769282-supplementary.txt]

>g3018
MVKAVALLSGTENVKGVIYFSQEGDGPTHVTGKVSGLKPGLHGFHIHQHGDTTSGCMSTGPHFNPSGKTHGAPVDEERHAGDLGNAVASEDGVAEIDLTDSQIPLTGVNSILGRAVVVHADPDDLGKGGHELSKTTGNAGGRLACGEFMFLLLEFTAPKSG
>G27778
MATPLDASLELNGHDNHEEHQKNEELGEKAAAAAAAEEEEEEADLIREFMVDMSCERCAVPVRKQLTSLPRVKSFEIHVPDQVVRVLGTSTLKSLERAFELAGRKCRLIGQGSPELYEISSAVAEFKGPEVFGVVRFAQVSQELARVEAVFDGLTKGLGGGGGGGGGGGCEGGEGGGEGGGEGGGGGCEGGEGGGEGGGEGGGGGGGGIHGLSINEYGDLTNGAESTGKCYGFRGDGGLSVSEEPLGWLGNLKADKNGHAEYVRTCKNLHVADLIGRSVVVYEREGVRGPRLTATVIARSAGVGQNYKKICLCDGTIIWDATNKL

>Mapoly0007s0275
MAVTKKAVAVLKGNSPDVTGTVVLMQEDDGPTQVSVKISGLAPGKHGFHLHEFGDTTNGCMSTGPHFNPQKKTHGAPEDEVRHAGDLGNVIAGPDGKVEVTITDAQIPLSGPQSVVGRAFVVHEAEDDLGKGGHELSLSTGNAGGRLACGVVGLTPASTPL
>Mapoly0127s0018
MTKPSEGEAEVVGFVAFSPMACFRSLSLQCLLLRVASAAAAAAGARTSFAPQRLSLEFGSSWCKSSSHCSSSSSSRGSAGGGGGGVLGSALGCLGVGGLALGSERMTMAVADAVPASAAEEEKNVGAALPDLLTEFMVDMKCEGCVTTVRNKIEPLEGVKAVEVDLANQVVRILGSATVKNLTTAIEQSGRHVRLIGQGVPSEFSVSAAVAEFKGPQIHGVVRFAQVSMEMSRIEASFSGLTPGPHGWSINMYGDLTQGAASTGGIYRPDSAHSAASTTEIMGELGILEVGSDGAAEYTGKKMGLQVYDLIGRAVVIYESEDKSKEAITAAVIARSAGVGQNYKKLCSCDGTVIWESTNSDFVKL

>Pp3c9_24840
MAATTMSTLSTSLVAPTVAASQSAFQGASVRVNLMPAVGVVKSRPLTIVAATKKAVAVLKGNANVEGVVTLLQEDDGPTKVNVKITGLAPGKHGFHLHEFGDTTNGCMSTGPHFNPEGKTHGAPEDQNRHAGDLGNVIAGDDGVVEVTLEDSQIPLSGPNSVVGRAFVIHEAEDDLGKGGHELSSTTGNAGGRLACGVVGLTPL
	
	
>Pp3c24_4100
MAPLKAICVLAGPSDSVTGVISFVQDGAGPTIVEGTVKGLNPGKHGFHVHALGDTTNGCMSTGPHFNPKGLEHGAPEDEVRHAGDLGNVIAGEDGIAKVSLKDAHIPLGGPNSIIGRAVVVHADPDDLGKGGHELSKSTGNAGARIACGIIGFQASA
	
	
>Pp3c20_17920
MTSQLYKAFINCSFLHAARCFSSILSSSHLTKLYCVCVFQVMAPTKAVCVLTSPSSNVSGVISFVDEGSGYTTVEGEIKGLNPGKHGFHVHALGDTTNGCMSTGPHFNPKGFEHGAPEDEVRHAGDLGNVIAGDDGVAKVSLKDFQIPLTGADSIIGRAVVVHADPDDLGKGGHELSKSTGNAGGRIACGIIGLQAST
	
	
>Pp3c9_25690
MAATAMAMSTLSTSLVAPTVAASQSAFQGASVRINHMPALGIVKSRPLTIVAATKKAVAVLKGNASVEGVVTLLQEDDGPTKVNVKITGLTPGKHGFHLHEFGDTTNGCMSTGPHFNPEGKTHGAPEDDNRHAGDLGNVIAGNDGVVEVTLEDSQIPLSGPHSVVGRAFVIHEAEDDLGKGGHELSSTTGNAGGRLACGVVGLTPL
	
	
	
>Pp3c18_10490
MAVLRAKGMPTLLPAVEVAASAAAPSIKSFNSSHRSSLLRSIVSPQNSARVFKHRFLRSSQLLQGSLLAYPMAAGVPMLVVDATSPEVSQMASGEDKNGGEVKAQLPDLMTEFMVDMKCDGCVKSVRTKLEPLAGVKSVDINLENQIVRVLGSTTVKDLTAALAESGRKARLIGQGLPENFSVSAAVAEFKGPQIHGVVRFAQVSMEQLRVEASFSGLPQSTIGWSINEYGDLTRGAASTGQIFSGSTEPTAADGIPGDLGVLEVNNEGKAEFSGTKENLQVMDLIGRALVVYGDIDKSKSGISAAVIARSAGVGENYKKLCLCDGTIIWESTNSDFVKV
	
	
>Pp3c21_8100
MVAVAATASSEVSQMAPGQGMKGAGAEVQLPELMTEFMVDMECDGCVKSVRTKLEPLTGVKSVDINLENQVVRVLGTTTVKDLTAALAESGRKARLIGQGLPENFTLSAAVAEFKGPQIHGVVRFAQVSMELLRVEASFSGLPQGTVGWSINEYGDLTRGAASTGRIYCGVTETPAADGTPAGDFGVLEVNSEGNAEYSGTKENLQVRDLIGRALVVYGDTDKSKSGISAAVIARSAGVGENYKKLCLCDGTVIWESTNSDYVKA
	
	
>233596
MKAVAVLLGSEVGGVVHFSQENEGAPSTITGEVTGLSPGKHGFHVHALGDTTNGCNSTGPHFNPTNKEHGAPEDDTRHVGDLGNLTAGDSGKVEISIKDSQIKLCGPHSIIGRAIVVHADPDDLGKGGHELSKETGNAGARVACGIIGLEA
	
	
>227735
MAIGGICVEAPLARVRVYGGERAAAAARLGRSAFAGARIAPGRRQLHCIRAARGIGITAELKKAVAVLKGSVDGVVHLEQDGDGPTTVKVKISGLTPGKHGFHLHEFGDTTNGCLSTGAHFNPENKTHGGPNDSVRHAGDLGNVVADDKGNVDEVIVDSQIPLSGVNSVIGRALVIHELEDDLGKGGHELSPTTGNAGGRLACGVVGLTP
	
	
>442405
MAPLKAVAVLAGTGVSGVVSFVEDGEGTTVSGKITGLVAGEHGFHVHALGDTTNGCLSTGAHFNPNNLEHGDPSDKIRHAGDLGNVTAGPDGVAEFVIKDKQIPLAGANSIVGRAVVVHADRDDLGKGGHELSKSTGNAGGRLACGVIGLQASA
	
	
	
	
>153588
MAAALGGSLTLAPRVASSPPGNLAPANLVGKAGAGAGSRIEARVSKVALAMAAGSPVEEAVHASVSGTEYMVDMKCEGCVKSVRGKLEPLEGVKAVTVDLSNQVVRVLGTAPVKAISAALEETGRSARLIGQGSLEDFGVSAAVVEFKGPEIHGVVRFAQVSMELARIEATFTGLTPGAHGWSINTYGDLTRGAASTGAIFNPQQQDTEPLGDLGALVADETGRADFAGTKTGLRVTDLIGRALAIYATADKSVHGIAAAVIARSAGVGENYKKLCSCDGTIIWES
>Azfi_s0014.g013585	
MTLKAVAVLSGSQDVSGVVYFTDDGSGATAVSGRISGLKSGLHGFHVHELGDTTNGCMSTGGHFNPEGKEHGAPNDEVRHAGDLGNLTAGEDGCVDISITDSQIPLTGKNSIIGRAIVVHADSDDLGRGGHELSKVTGNAGGRVACGVIGLQASV
>Azfi_s0082.g038681	
MEHVCNSKKHRNKDNCFEYPSSDVIKQLHHLQAGVTAVIGKLSGLQPGRHGFHIHTLGDTTNGCLSTGGHFNPNGKTHGAPDDDERHAGDLGNVIAGEDGIAEVSIRDAQNGWLWMSPQIPLLGVNSIIGRAVVVHADPDDLGKGGHELSKLTGNAGGRLACGVIGLQSAA
		
>Sacu_v1.1_s0160.g023873
METHPKATRISRSKTTIRAHGDSPKGYKDISPKGYEEACGGAASNARYKHISSRSLISTEYLVGFSQYLLFLFLVTMTVKAVAVLSGSQDVSGTIYFAENGSGVTTVSGRISGLKPGLHGFHVHELGDTTNGCMSTGGHFNPTGNEHGSPSDEIRHAGDLGNLTAGEDGSVDISITDSQIPLTGQNSIIGRAIVVHADPDDLGKGVIGLQAAV
>Sacu_v1.1_s0077.g017610
MAIKAVAVLSGSSGVSGVIHFSEENGATAVKGKLTGLQPGLHGFHIHALGDTTNGCLSTGGHFNPNGKHHGAPEDEERHAGDLGNVIVGEDGTADVYITDVQIPLTGVNSIIGRAVVVHADPDDLGKGGHELSKTTGNAGGRLACGIIGLQAAA
>Sacu_v1.1_s0017.g007065
MAFAAFAPFSVAPSVQPLPSRFLKSSFSGSSLRCSSPASPIFPSSSRFRTLFVVASTKKAVAVLKGNSSVEGVVTLTQEGDGPTTVTVKITGLTPGKHGFHLVGVGSSLSEDSQRMKHEFGDTTNGCISTGAHFNPKGLTHGAPEDEVRHAGDLGNVVANADGVVEATIVDSQIPLSGINSVIGRALVVHELEDDLGKGKTKEII
	
	
>Aco006325
MVNAVAVLGSNEGVKGTIYFTQEGDGPTTVTGSISGLKPGLHGFHVHALGDTTNGCMSTGPHFNPAGKEHGAPEDEHRHAGDLGNVTAGEDGTATFTIVDNQIPLTGQNSIIGRAVVVHADPDDLGKGGHELSKTTGNAGGRVACGGLLALLDFRGRPSSYNTLTRSTLRAQGSARLVPDTEESKAKNNNLLILWNYHCWKTKAYA
	
	
>Aco002403
MGKAVAVLQSNEGVKGTIYFTQEGHGPTTVTGSISGLKPGLHGFHVHALGDTTNGCMSTGPHFNPTGKEHGAPEDENRHAGDLGNVTAGEDGSTANVNIVDNQIPLTGPNSIIGRAVVVHADPDDLGKGGHELSKTTGNAGGRVACEG
	
	
>Aco009158
MAAHAVLFAAASSSSSVAMAAAPSARPFHSALLGHRLVLSSSSLRFSAAAVTPKPLTIIAATKKAVAVLKGNSQVEGVVTLLQEDDGPTTVQVRVTGLTPGPHGFHLHEYGDTTNGCISTGAHFNPNNMTHGAPEDEVRHAGDLGNIVANAEGVAEATIVDNQIPLSGSNSVVGRAFVVHELVDDLGKGGHELSLTTGNAGGRLACGIVSLTILVPFSRLIFSIFPVFADG
	
	
>Aco010239
MEEAVLGVAMATHAILAAATISFSSPAPLLPHSSARPFHPAIIAQPLKLLFPSPSDAAAPKPLAVVAAPKPLAVVAATQKAVSVLKGSSHVEGLVTLLQQDDGPTTVSVRVTGLTPGLHGFHLHEYGDTTNGCISTGPHFNPSNMTHGAPKDEVRHAGDLGNIVANADGIAEATIVDNQILLSGPNSVVGRAFVVHELEDDLGKGGHELSLTTGNAGGRLACGVVGLAPV
	
	
>Aco013913
MAAFLRALSAAAALPAAAAAVSLSSSSSSSSSSLFPSRVYSPSPSSLYSSSSTPKTLAPATRNPSPRPFATVSMVSPSTELKNPDQRDGALQELLTEFMVDMKCEGCVSSVKSNLQKLDGIKNVDVDLSNQVVRVLGSLPVKTMLDALEQTGRSARLIGQGNPNDFLISAAVAEFKGPVIFGVVRLAQVTMELARIEASFSGLSPGKHGWSINEFGDLTRGAASTGKVFNRPNHASEKPLGDLGTLEADERGEANFSGAKEMLKVSELIGRSIVVYETEDKSDPGIAAAVVARSAGVGENYKKICTCDGVTIWESR
	
	
>AmTr_v1.0_scaffold00057.130
MVCGACVECLNFKLLAAFDEITYKMVKAVAVLGSKEGVSGTVFFTQEGDGPTTVTGSLSGLQPGPHGFHVHALGDTTNGCMSTGPHFNPVGKEHGAPEDENRHAGDLGNVTVGEDGTANFTIVDSQIPLSGPNSIIGRAVVVHADPDDLGKGGHELSKTTGNAGGRVACGIIGLQG
	
	
>AmTr_v1.0_scaffold00102.33
MQALLAAMAAHTVFAASTWHSPALVSLSSPVTLHSYFRGASLKVSNQSFTLSPAAISRRLTIVAATKKAVAVLKGNSQVEGVVTLTQEDDGPTTVNVRITGLTPGKHGFHLHEFGDTTNGCMSTGAHFNPKKLTHGAPEDEIRHAGDLGNIVANADGVAEATIVDNQIPLSGSNAVIGRAFVVHELEDDLGKGGHELSLTTGNAGGRLACGVVGLTPV
	
	
>AmTr_v1.0_scaffold00068.39
MASPTLKAVAIISGDPNVKGSLLFIQYPNGATHVKGKIAGLSPGLHGFHVHAFGDTTNGCMSTGPHYNPWKKDHGAPTDEERHAGDLGNIYAGHDGVAEVSLKNSQIPLSGPNSIVGRAVVVHADPDDLGRGGHELSKATGNAGGRVGCGVIGLQSSV
	
	
>AmTr_v1.0_scaffold00069.176
MYPNFMTEFMVDMKCDGCVSAVQNKLQTLDGVKRVDTDLPNQVVRVLGAIPIKTMLDALEQTGRKARLIGQGNPEDFLVSAAVAEFKGPDIFGVVRLAQVNMELARIEANFSGLSPGLHAWSINEYGDLTEGPASTGKIFNVGRTSEEPIGDLGTLEASKAGEAYFSGVKKMLCVNDLIGRSIVVYGSENKSDTGIAAAVIARSAGVGENYKKICACDGTIIWESSDADFETQVKA
	
	
>Bradi1g69680
MAGKPGSLKGVALISGGGVNSSVAGAIHFVQDPSTGHTEVRGKIAGLAPGLHGFHIHAFGDTTNGCNSTGPHFNPHNKSHGAPIDDERHVGDLGNIQANNDGIAEVFIKDLQISLSGPQSILGRAVVVHADSDDLGRGGHELSKSTGNAGARIGCGIIGIQPAV
	
	
>Bradi3g43070
MASVTAAAQTTLLSAATAPTSLFQAAPSSARPFHPLRLVSAGRRTLVVADATKKAVAVLKGTSQVEGVVTLTQEDDGPTSVNVRITGLTPGLHGFHLHEFGDTTNGCISTGPHFNPNGLTHGAPGDEVRHAGDLGNIVANAEGIAETTIVDSQIPLSGPNAVVGRAFVVHELEDDLGKGGHELSLSTGNAGGRLACGVVGLTPL
	
	
>Bradi1g18340
MVKAVAVLSGSEGVKGTIFFTQEGDGPTTVTGSVSGLKEGLHGFHVHALGDTTNGCMSTGPHFNPAGKEHGAPEDETRHAGDLGNVTAGVDGVANINVVDTQIPLTGPHSIIGRAVVVHGDPDDLGKGGHELSKSTGNAGARVACGIIGLQG
	
	
>Bradi5g18900
MFLEAAGAWRDREKKTQPAALNSETKTGWNRQSPSSENFPIAAGGSTEAVELGGYKRKGAQMVTALPELTTEFMVDMKCEGCVTAVKNRLQTLKGIKNIEVDLNNQVVRVVGSLPVKTMLDALHETGRDARLIGQGNPDDFLVSAAVAEFKGPVIFGVVRLAQVNMELARVEATFSGLSPGKHGWSINEFGDLTKGAESTGKVYNPPDYICEKPLGDLGTLEAGENGEAQFSGSKEKMKVVDLIGRSIALYATENRSDSGIAAAVIARSAGVGENYKKLCTCDGVTIWESS
	
	
>LOC_Os07g46990
MVKAVAVLASSEGVKGTIFFSQEGDGPTSVTGSVSGLKPGLHGFHVHALGDTTNGCMSTGPHFNPTGKEHGAPQDENRHAGDLGNITAGADGVANVNVSDSQIPLTGAHSIIGRAVVVHADPDDLGKGGHELSKTTGNAGGRVACGIIGLQG
	
	
>LOC_Os03g11960
MAGKAGGLKGVALIGGAGGNSAVAGALHFFQDPSTGYTEVRGRVTGLAPGLHGFHIHSFGDTTNGCNSTGPHFNPHNKSHGAPSDDERHVGDLGNIVANKDGVADIFIKDLQISLSGPHSILGRAVVVHADSDDLGRGGHELSKTTGNAGARIGCGIIGLRSAV
	
	
>LOC_Os03g22810
MVQVISDELRLSPLTGRALNTGQRRIYPVVPNYLDTGSSAKELGVTERRQSVTLGARALNVGWWLQLQAASLTTNTTAHRWREGNLPEAPDSKPAGVASPPPSSSSSSPRGSPEITLTMVKAVVVLGSSEIVKGTIHFVQEGDGPTTVTGSVSGLKPGLHGFHIHALGDTTNGCMSTGPHYNPAGKEHGAPEDETRHAGDLGNVTAGEDGVANIHVVDSQIPLTGPNSIIGRAVVVHADPDDLGKGGHELSKTTGNAGGRVACGIIGLQG
	
	
>LOC_Os08g44770
MQAILAAAMAAQTLLFSATAPPASLFQSPSSARPFHSLRLAAGPAGAAAARALVVADATKKAVAVLKGTSQVEGVVTLTQDDQGPTTVNVRVTGLTPGLHGFHLHEFGDTTNGCISTGPHFNPNNLTHGAPEDEVRHAGDLGNIVANAEGVAEATIVDKQIPLSGPNSVVGRAFVVHELEDDLGKGGHELSLSTGNAGGRLACGVVGLTPL
	
	
>LOC_Os04g48410
MVGFLRALTAASAVPAAAAVAAVALSTNSSSSSRLRLPSPASLPSLSSAYAAAPASGSARKPNAVPPMAAAAATADLSAAADKGAALPELMTEFMVDMKCDGCVTAVKNKFQTLEGIKNIEVDLNNQVVRVLGSLPVNTMLDTLHQTGRDARLIGQGNPNDFLVSAAVAEFKGPVIFGVVRLAQVNMELAIVEATFSGLSPGKHGWSINEFGDLTRGAESTGKVYNPSDYRSNKVRFKDPHLSFTFQKSK
	
	
>Sobic.001G371900
MVKAVAVLGSSEGVKGTIFFTQEGDGPTTVTGSVSGLKPGLHGFHVHALGDTTNGCMSTGPHYNPASKEHGAPEDENRHAGDLGNVTAGADGVANISVTDSQIPLTGPNSIIGRAVVVHADPDDLGKGGHELSKSTGNAGGRVACGIIGLQG
	
	
>Sobic.002G407900
MNFIPLGFWWQITEKMVKGVAVLAGPDVKGTIFFSQEGDGPTTVTGSISGLKPGLHGFHVHALGDTTNGCMSTGPHFNPAGKEHGAPEDENRHAGDLGNVTAGEDGVVNVNITDSQIPLTGPHSIIGRAVVVHADPDDLGKGGHELSKSTGNAGGRVACGIIGLQG
	
	
>Sobic.001G453800
MAGKAGGLKGVALIGGGANSTVAGALHFFEDPSTRYTEVRGKVTGLTPGRHGFHIHVFGDTTNGCNSTGPHFNPHNKPHGAPFDKERHAGDLGNIVANEDGVAEVFIRDLQISLSGPHSILGRAVVVHADPDDLGRGGHELSKSTGNAGARIGCGIIGIQSSV
	
	
>Sobic.007G166600
MAAQSFLLAATATATTAALFAAPYSSARPFHSAHFVAGPGGAAAARALVVADASKKAVAVLKGTSEVEGVVTLTQDDDGPTTVNVRITGLTPGLHGFHLHEFGDTTNGCISTGPHFNPNNLTHGAPEDEVRHAGDLGNIVANAEGVAEATIVDTQIPLSGPNSVVGRAFVVHELEDDLGKGGHELSLSTGNAGGRLACGVVGLTPL
	
	
>Sobic.006G185700
MATAAAAAADLSAPDKQDSALPELTTEFMVDMKCEGCVTAVKNKLQTLEGIKNIEVDLSNQVVRVLGSLPVKTMLDALHQTGRDARLIGQGNPNDFLVSAAVAEFKGPVIFGVVRLAQVNMELARVEATFSGLSPGKHGWSINQFGDLTRGAESTGNVYNPPDHLSNKPLGDLGTLEAGENGEAHFSGPKEKLRVVDLIGRSIALYATEDRSDPGIAAAVIARSAGVGENYKKLCTCDGVTIWESS
	
	
>GRMZM2G058522
MVKAVAVLGSSDGVKGTIFFTQEGDGPTAVTGSVSGLKPGLHGFHVHALGDTTNGCMSTGPHYNPASKEHGAPEDENRHAGDLGNVTAGADGVANINVTDSQIPLTGPNSIIGRAVVVHADPDDLGKGGHELSKSTGNAGGRVACGIIGLQG
	
	
>GRMZM2G169890
MVKAVAVLGSSDGVKGTIFFTQEGDGPTTVTGSVSGLKPGLHGFHVHALGDTTNGCMSTGPHYNPASKEHGAPEDENRHAGDLGNVTAGADGVANINVTDSQIPLTGPNSIIGRAVVVHADPDDLGKGGHELRKSTGNAGGRVACGIIGLQG
	
	
>GRMZM2G025992
MDIGCVDDLCGDAFSYGMLTRHAAEFWFFSTSDLNILPPCPLEMNFFPFVGFWWQITETMVKAVAVLAGTDVKGTIFFSQEGDGPTTVTGSISGLKPGLHGFHVHALGDTTNGCMSTGPHFNPVGKEHGAPEDEDRHAGDLGNVTAGEDGVVNVNITDSQIPLAGPHSIIGRAVVVHADPDDLGKGGHELSKSTGNAGGRVACGIIGLQG
	
	
>GRMZM2G106928
MAAQSFLLAATAAARSPAVFAAPYSSARPFHSVHFVAGPWGAAAARALVVADATKKAVAVLKGASEVEGVVTLTQDDDGPTTVNVRITGLTPGLHGFHLHEFGDTTNGCISTGPHFNPNNLTHGAPEDEVRHAGDLGNIVANAEGIAEATIVDTQIPLTGPNSVVGRAFVVHELEDDLGKGGHELSLSTGNAGGRLACGVVGLTPL
	
	
>GRMZM5G891739
MAGKAGGLKGVALIGGSANSTVAGVIHFFEDPSTRYTEVRGKVTGLTPGRHGFHIHVFGDTTNGCNSTGPHFNPHNKPHGAPFDDERHLGDLGNIVANEDGDAEVFIRDLQISLSGPHSILGRAVVVHADPDDLGRGGHELSKSTGNAGARIGCGIIGIQSSV
	
	
>GRMZM2G175728
MVGFLRAFAAASAVPAAAAAAYALFSSSAPSSSKLRFPLPDSFLSAAASSTSGRAPNAVPPMATAAATADLSAADDKQRDSALPELTTEFMVDMKCEGCVTAVKNKLQTLEGIKNIEVDLSNQVVRVLGSLPVKTMLDALHQTGRDARLIGQGNPNDFLVSAAVAEFKGPVVFGVVRLAQVNMELARVEATFSGLSPGKHGWSINQFGDLTRGAESTGNVYNPPDHLSDKPLGDLGTLEAGENGEAHFSGPKEKLRVVDLIGRSIALYATEDRSDPGIAAAVIARSAGVGENYKKLCTCDGVTIWESS
	
	
>Aqcoe2G315500
MNFHFKLVSLSWFFHLGFLLSVQSSSVAQNCKTHKTMMKAVAVLTSNEGVSGTVSFTQEGNGPTTVRAHISGLKPGLHGFHVHQFGDMTNGCTSAGPHFNPANKEHGAPEDENRHAGDLGNVRATDDGAVDFTITDKQIPLTGPNSIVGRTIVVHTDPDDLGKGGHELSKSTGNAGGRIACGVIGLQE
	
	
>Aqcoe2G212500
MQAAVLAVMAAQTILTASSSSQLVISASFPNSSNTPQSLHSSSIIGYSLKFPRQSLKLSTTATTSPKSFTVFAAAKKAVAVLKGNSQVEGVVTLTQEDDGPTSVNVRVTGLTPGPHGFHLHQYGDTTNGCISTGPHFNPNGMTHGAPEDEIRHAGDLGNIVANAEGVAEATIVDNQIPLSGPNAVVGRAFVVHELADDLGKGGHELSLSTGNAGGRLACGVVGLTPV
	
	
>Aqcoe5G074000
MVKGVAVLNSKDGVSGTVYFTQEGDGPTTVTGNLSGLKAGLHGFHVHALGDTTNGCMSTGPHYNPAGKEHGAPEDEIRHAGDLGNVTAGDDGTVTLNIVDSQIPLTGPNSIIGRAVVVHADPDDLGKGGHELSKSTGNAGGRIACGIIGLQG
	
	
>Aqcoe2G057000
MATASSTTSTTTIKAVAVINGANDVKGSLQFLQLPNGFTQVKGKITGLSPGLHGFHIHALGDTTNGCNSTGPHFNPLKKNHGDPLSQERHAGDLGNIIAGPNGIAEVSVMDTQIPLSGQHSILGRAVVVHADPDDLGRGGHELSKTTGNAGARIGCGIIGLQSSV
	
	
>Aqcoe4G193200
MLKGGAVLNNKDGVSGTVYFTQERDAGLHGFHVHALGNTTNGCMSTGPHYNPAGKEHGAPEDEIRHAGDLKIVTVGNDDYSRIGRAVVVHADPGDLGKDNLLYYSLLCKFFQ
	
	
>Aqcoe6G282700
MVKGGAVLNKDGVSGTVYFTPRKRWYNFETTSGLHGFHVHALGNTTNGCMSTGPHYNPAGKEHGASEDEIRHACWLIPLTGLNSSIGSAAVVHADPGGLGKDNLLYYSLLCKFFQ
	
	
>Aqcoe7G057100
MAFFRTLTTTTVAAAAIVPAALTITSTNSSFFKTPNRFLSLSSTSIFSLSRNFTPPRTSLQMDSVTSTTSPTAQKDIILPELMTEFMVDMTCEGCVNAVKNKLQTVDGVKGVEVDLSNQVVRVLGSSPVKTMADALEQTGRKARLIGQGNPEDFSVSAAVSEFKGPDVFGVVRLAQVNMELARVEASFSGLSPGKHGWSINEFGDLTKGAASTGKVFNPSNQGTEEPLGDLGTLDAQENGEAFFSGVKPMLRVVDLIGRSIVLYETQDRSDPGIAAAVIARSAGVGENYKKLCTCDGTTIWESNNTDFTVSKV
	
	
>DCAR_030571
MAKGVAVLSSSAGVSGTIYFTQEGDGPTTVTGNVSGLAPGPHGFHVHALGDTTNGCMSTGPHYNPAGKEHGAPEDENRHAGDLGNVTVGEDGTASFTIVDKQIPLTGSGSIIGRAVVVHADPDDLGKGGHELSKSTGNAGGRVACGIIGLQG
	
	
>DCAR_002436
MAKGVAVLSSSTGVSGTIYFTQEGDGPTTVTGNVSGLAPGPHGFHVHALGDTTNGCMSTGPHYNPAGKEHGAPEDENRHAGDLGNVTVGEDGTASFTIVDKQIPLTGAGSIIGRAVVVHADPDDLGKGGHELSKSTGNAGGRVACGIIGLQG
	
	
>DCAR_017048
MGSVKAVAIISGDNNVGGSLQFVQDSSGATHVEGKIRGLSPGLHGFHIHALGDTTNGCISTGPHFNPLKKNHGAPTDDERHAGDLGNVVANQDGIAEVSITDTRIQLSGQYSILGRAVVVHADPDDLGRGGHELSKTTGNAGARVGCGN
	
	
>DCAR_003297
MVKAVAVLSSNEGVTGTLHFKQQADGPTHVTGNISGLKPGLHGFHVHALGDTTNGCNSTGPHFNPKGTEHGAPDDEIRHAGDLGNLKVGHDGNVDIKITDKQIPLTGPNSILGRALVVHRDEDDLGRGGHELSKSTGNAGDRIACGKY
	
	
>DCAR_015506
MATNTLLSLTTPSQSLLFPLSNPNPKFLSTSFHGPSLKITPLSLSLSAGPYKPLTVVAATKKAVAVLKGTSTVEGVVTLTQDDDGPTTVNVKITGLTPGPHGFHLHEFGDTTNGCMSTGPHFNPKGLTHGAPEDEVRHAGDLGNIIANADGVAEATIVDTQIPLSGPNAVIGRALVVHELEDDLGKGGHELSLSTGNAGGRLACGMKYAPRYC
	
	
>DCAR_006775
MGFLRSAATTTTAAAAVAALSFTSLSSPSSSSSSSSFSLPQALKFQSFSINKPIDHLGLSKNLTKPPSALHMDAPSSDYKPSSPQNGAVLPDLLTEFMVDMKCDGCVNAVKNKLNTLTGVKNVEVDLSNQVVRVLGSSPVKSMSEALEQTGRKARLIGQGVPEDFLVSAAVSEFKGPNIFGVVRLAQVNMELARVEANFSGLPTGKHGWSINEYGDLTKGVASTGKVFNPTTEKKPLGDLGTLEADEDGKAFFSGTKDKLRVSDLIGRSIAVYSTEDKSDKGLTAAVIARSAGVGENYKKLCTCDGTTIWEASDADFVTSKV
	
	
>Solyc01g067740.2
MVKAVAVLNSSEGVSGTILFTQDGDAPTTVNGNISGLKPGLHGFHVHALGDTTNGCMSTGPHYNPAGKEHGAPEDEVRHAGDLGNITVGEDGTASFTITDKQIPLTGPQSIIGRAVVVHADPDDLGKGGHELSKSTGNAGGRIACGIIGLQG
	
	
>Solyc11g066390.1
MAAHSIFTTTSTTNSFLYPISSSSSSPNINSSFHGVSLNVKSKFGQSLTLYAVTTPKPLTVFAATKKAVAVLKGNSNVEGVVTLSQDDDGPTTVNVRITGLAPGLHGFHLHEYGDTTNGCMSTGAHFNPNKLTHGAPGDEIRHAGDLGNIVANADGVAEVTLVDNQIPLTGPNSVVGRALVVHELEDDLGKGGHELSLTTGNAGGRLACGVVGLTPI
	
	
>Solyc03g062890.2
MGNLKAVAVISGNDSVQGSLQFIQQSNGVTHVRGRIIGLAPGLHAFHIHALGDTTNGCNSTGPHFNPLKKDHGAPMDEVRHAGDLGNIVAGPNGVAEISISDMQIPLSGVHSILGRAVVVHADPDDLGRGGHELSKTTGNAGARVGCGVIGLQSSV
	
	
>Solyc08g079830.2
MAFLRSIVTAKTTAIAAAIPAAAFAVSSISSSSQFERPLKNLKFGSISSSNSILQLSFAKNLQKKSPPSALHMETHSSNHQTSSDNGVVLPELLTEFMVDMSCQGCVSAVKSKLQTVEGVKNVDVDLDNQVVRILGSSPVKTMTEALEQTGRKARLIGQGVPDDFLISAAVAEFKGPDIFGVVRLAQVNMELTRIEANFSGLSPGKHAWSINEFGDLTRGAASTGKLYSLPLGDLGTLDVDEKGEAFYSGPKEKLRVADLIGRAIAVYATEDKSDPGLTAAVIARSAGVGENYKKLCTCDGTTIWEATSKI
	
	
>Eucgr.H04426
MVKAVAVLGSSEGVTGTVHFVQEGDGPTTVTGSLSGLKPGLHGFHVHALGDTTNGCMSTGPHFNPVGKEHGAPEDENRHAGDLGNVTVGDNGTATFTITDKQIPLTGPNSIVGRAVVVHSDPDDLGKGGHELSKTTGNAGGRVACGLSCSMGMISVSSVFRDELPQSTT
	
	
>Eucgr.B01760
MVKAVVVLKSSEGVCGTVYFTQEGDGPTTVTGSLSGLKPGLHGFHVHALGDTTNGCMSTGPHFNPCGKEHGAPEDQNRHAGDLGNVNVGDDGTVNFTIIDNQIPLSGPSSIVGRAVVVHGDPDDLGKGGHELSKTTGNAGGRVACGVIGLQG
	
	
>Eucgr.B03930
MQAAVAAMAAHAILASPHSSHALLSPLPNLLGSPPALVSAFRGVSLRPAPAPLPLSAVVPKQPLAVVAAAASKKAVAVLKGTSSVEGVVTLSQEGDGPTTVNVRVTGLTPGPHGFHLHEYGDTTNGCISTGAHFNPNKLTHGAPEDEVRHAGDLGNIVANADGVAEATIVDTQVIPLSGPNAVVGRALVVHELEDDLGKGGHELSLTTGNAGGRLACGVVGLTPL
	
	
>Eucgr.A02107
MSGVKAVALIIGDASVRGSLQFLQQPNGATHVKGRISGLSPGLHGFHIHALGDTTNGCNSTGPHFNPLKKNHGAPADSERHAGDLGNIVAGPDGVAEVSIVDVQIPLTGQHSILGRAVVVHADPDDLGKGGHELSKTTGNAGARVGCGIIGLQSSV
	
	
>Eucgr.E00505
MGFFLLRSAATITTAVAASAVPAALALASSHHRSPAPSSSSCSVACSCSIRFPRFPNPSSFLSLSHSSGHVGSSATVRGRDSAPSALHMDAPASDLEPTSQNGAVLPELLTEYMVDMKCEGCVNAVKSKLQTVEGVKNIEVDLSNQVVRILGNSPVKTLTEALEQTGRKARLIGQGVPEDFLISAAVAEFKGPDVFGVVRLAQVNMELARIEANFSGLSPGKHGWSINEYGDLTRGAASTGKVFNPTAEATADQPLGDLGTLDTDEKGEAFFSGIKEKLRVADLIGRSIAIYESEDKSDAGIAAAVIARSAGVGENYKKLCTCDGTTIWESSNNDFVTSKV
	
	
>Manes.09G160400
MVKAVAVLTSSEGVSGTIFFTQEGHGPTTVTGNISGLKPGLHGFHVHALGDTTNGCMSTGPHFNPSGKDHGAPEDEIRHAGDLGNVTAGDDGTASFTIIDKHIPLSGQNSIIGRAVVVHADPDDLGRGGHELSKTTGNAGGRVACGIIGLQG
	
	
>Manes.08G125400
MVKAVAVLNSSEGVAGTIFFTQEGDGPTTVTGSVSGLKPGLHGFHVHALGDTTNGCMSTGPHFNPGGKEHGAPEDDIRHAGDLGNVTAGDDGTASFTIVDKDIPLSGPHSIVGRAVVVHADPDDLGKGGHELSKTTGNAGGRVACGVIGLQG
	
	
>Manes.08G145300
MAGAGAVKAVALITGEPHVKGSLQFVQRPNGPTHITGKITGLSPGLHGFHIHALGDTTNGCNSTGPHFNPLKKDHGSPADEERHAGDLGNIFAGSDGIAEISVKDMQIPLSGPHSILGRAVVVHADPDDLGKGGHELSKTTGNAGARVGCGIIGLQSSV
	
	
>Manes.02G028800
MAFLRSVTTTIKTAIAASTVPAAFVLTSSQSSNLNPKPHNLSFLSISSSSLRPPTRFGLAKNLASPLSAVSMDAPSSDPKHPSQEDSVLPELLTEFMVDMKCEGCVNSVRNKLQTVNGVKNVEVDLGNQVVRVLGSSPVKTMIEALEQTGRNARLIGQGVPEDFLVSAAVAEFKGPNIFGVVRFAHVNMELVRVEANFSGLSPGKHGWTINEFGDLTRGAASTGKVYNPADQGSEKEPLGDLGTLEVDEKGEAFFVGVKQKLRVVDLIGRSVVVYETEDKSSNGGLTAAVIARSAGVGENYKKLCTCDGTIIWESSDKDFVTSKV
	
	
>AT1G08830
MAKGVAVLNSSEGVTGTIFFTQEGDGVTTVSGTVSGLKPGLHGFHVHALGDTTNGCMSTGPHFNPDGKTHGAPEDANRHAGDLGNITVGDDGTATFTITDCQIPLTGPNSIVGRAVVVHADPDDLGKGGHELSLATGNAGGRVACGIIGLQG
	
	
>AT2G28190
MAATNTILAFSSPSRLLIPPSSNPSTLRSSFRGVSLNNNNLHRLQSVSFAVKAPSKALTVVSAAKKAVAVLKGTSDVEGVVTLTQDDSGPTTVNVRITGLTPGPHGFHLHEFGDTTNGCISTGPHFNPNNMTHGAPEDECRHAGDLGNINANADGVAETTIVDNQIPLTGPNSVVGRAFVVHELKDDLGKGGHELSLTTGNAGGRLACGVIGLTPL
	
	
>AT5G18100
MEAPRGNLRAVALIAGDNNVRGCLQFVQDISGTTHVTGKISGLSPGFHGFHIHSFGDTTNGCISTGPHFNPLNRVHGPPNEEERHAGDLGNILAGSNGVAEILIKDKHIPLSGQYSILGRAVVVHADPDDLGKGGHKLSKSTGNAGSRVGCGIIGLQSSADAKL
	
	
>AT1G12520
MASILRSVATTSAVVAAASAIPIAIAFSSSSSSSSTNPKSQSLNFSFLSRSSPRLLGLSRSFVSSPMATALTSDRNLHQEDRAMPQLLTEFMVDMTCEGCVNAVKNKLETIEGIEKVEVDLSNQVVRILGSSPVKAMTQALEQTGRKARLIGQGVPQDFLVSAAVAEFKGPDIFGVVRFAQVSMELARIEANFTGLSPGTHSWCINEYGDLTNGAASTGSLYNPFQDQTGTEPLGDLGTLEADKNGEAFYSGKKEKLKVADLIGRAVVVYKTDDNKSGPGLTAAVIARSAGVGENYKKLCSCDGTVIWEATNSDFVASKV
	
	
>Medtr7g114240
MVKAVAVLGNSNDVSGTISFTQEGNGPTTVTGNLSGLKPGLHGFHIHALGDTTNGCLSTGPHFNPNGKEHGAPEDETRHAGDLGNVTVGDDGTASFTITDNQIPLTGPNSIIGRAVVVHADPDDLGKGGHELSKTTGNAGGRVACGIIGLQG
	
	
>Medtr4g057240
MHLTMASHSLMSPSPLTSHSLLRSSFSGVSVKLSPQFSTLSRSTFKPLSVVAAAKKAVAVLKGNSTVEGVVTLTQENEGPTTVNVRITGLTPGLHGFHLHEYGDTTNGCISTGPHFNPNQLTHGAPEDEIRHAGDLGNIIADANGVAEATIVDNQIPLTGPNSVVGRALVVHELEDDLGKGGHELSLSTGNAGGRLACGVVGLTPV
	
	
>Medtr6g029200
MEGGKGTVKGVALIIGDNNVRGSLHFLQHPNGNYTHVTGKITGLSPGLHGFHIHALGDTTNGCNSTGPHFNPLKKDHGAPTDDERHAGDLGNIVAGPDGVAEISIRDGKIPLSGVHSILGRAVVVHADPDDLGRGGHELSKTTGNAGARVACGIIGLQSSV
	
	
>Medtr4g101820
MAFLRSIATTATAISTLAFSSLSSSFSHSHHSPNTDLSSNPKSNNSFRLVKTFATSPSPLLMDQNLSSQTQTDHDVLPELLTEYMVDMKCEGCVNAVKNKLQTIHGIKNVEVDLSNQVVRILGSTPVKTMTEALEQTGKKARLIGQGVPEDFLISAAVSEFKGPEIFGVVRLAQVNMELARIEANFSGLSPGKHSWSINEFGDLTRGAASTGKVFNPLNEENTKEPLGDLGTLDVNEKGEAFFTGVKEKLRVSDLIGRAVVLYATEDKSEHGIAAAVVARSAAVGENYKKLCTCDGTTIWEASDADFVPSKF
	
	
>Phvul.006G097000
MVKAVAVLGSSEGVTGTVYFSQEGNGPTTVTGSLSGLKPGHHGFHVHALGDTTNGCLSTGPHFNPNGKEHGAPEDESRHAGDLGNVNVGDDGTANFTLTDSQIPLTGPNSIIGRAVVVHADPDDLGKGGHELSKSTGNAGGRVACGIIGLQG
	
	
>Phvul.011G086300
MHLAMAANAVVAPSPFQPSSLLRSPFSGVSVKLTPQSLTLSRSKTLTVLAATKKAVAVLKGNSAVEGVATLTQEDDGPTTVSVRITGLTPGLHGFHLHEYGDTTNGCISTGPHFNPNKLTHGAPEDEVRHAGDLGNIVANADGVAEVSIVDNQIPLAGPNSVIGRALVVHELEDDLGKGGHELSLTTGNAGGRLACGVLGLTPA
	
	
>Phvul.004G081000
MKAANGTPKGVALIIGDNNVRGSLQFLQHPNGTTHVTGRITGLSPGFHGFHIHAFGDTTNGCNSTGPHFNPLKKDHGGPSNDERHAGDLGNIVAGQDGVAEISIRDTQIPLTGVHSIIGRAVVVHADPDDLGKGGHELSKTTGNAGARIACGIIGLQSSF
	
	
>Phvul.003G217000
MAFLRSIAATTAAAIPAAFAFSSLSSSLSSSSSFPRSSQSSNSPNSFHLLKTFATPPSVLHMDSKLSSQPHSVLPELLTEYMVDMKCEGCVNAVKNKLHEINGVKDVEVDLSNQVVRILGSSPVKTMTEALEQTGRKARLIGQGIPEDFLISAAVSEFKGPDIFGVVRLAQVNMELARIEANFSGLSPGKHGWSINEFGDLTRGAASTGKIFNPINEENTKEPHGDLGTLEANEKGDAFYSGVKEKLRVADLIGRSVVVYATEDKSKHGITAAVIARSAGVGENYKKLCTCDGTTIWDATDKDFVSSKV
	
	
>30128.t000134
MVKAVTVLGSSEGVKGTIFFTQEADGPTTVTGSLSGLKPGLHGFHVHALGDTTNGCMSTGPHYNPAGKEHGAPGDENRHAGDLGNVTVGDDGTATFTIVDTQIPLSGPNSIIGRAVVVHADPDDLGKGGHELSKSTGNAGGRIACGIIGLQG
	
	
>29589.t000044
MAAHTIIAASPSYHALLSPASSPNLTHSLFHGNSVLKLSRQSVALSLSSAAKKSLTVVAATKKAVAVLKGNSNVEGVVTLTQGDDGPTTVNVRITGLTPGLHGFHLHEYGDTTNGCMSTGAHFNPKGLTHGSPEDDIRHAGDLGNIVANADGVAEATIVDSQIPLSGPNAVIGRALVVHELEDDLGKGGHELSLTTGNAGGRLACGVVGLTPV
	
	
>29950.t000005
MAATGTVKAVALITGDPHVKGSLQFIQQTHGPTYVTGRISGLSPGLHGFHIHALGDTTNGCNSTGPHYNPLKRNHGAPFHEERHAGDLGNIVTGSDGIAEISIKDMQIPLTGPHSILGRAVVVHADPDDLGKGNKVMAVCKISAN
	
	
>30190.t000307
MAFLRSVTTTTNAAIAASALPAAFAISSLSSSSSSSQSSTPNPRTHNLSFLSTSSSSLPSRFGLVKNLTRPPSAVSMEAPTSDHKPNSQEDSILLPELLTEFMVDMKCEGCVGAVKNKLQTVNGVKNVEVDLGNQVVRVLGSSPVKIMTEALEQTGRTARLIGQGVPEDFLVSAAVAEFKGPDIFGVVRFAQVNMELARIEANFSGLSPGKHGWSINEFGDLTRGAASTGKVYNPSNQGTEKEPQGDLGTLEVDENGEAFFSGSKQKLRVVDLIGRSVVVYGTEDKSDNGLTAAVIARSAGVGENYKKLCTCDGTTIWESSNKDFVTSKV
	
	
>Cucsa.003430
MGALKAVVLIAGGDSNVRGTIQFVQDSNGATHVNGRISGLSPGLHGFHIHALGDTTNGCNSTGPHFNPLKKDHGSPGDSERHVGDLGNIYAGPDGVAEVSISDRLISLKGPHSVIGRAVVVHADPDDLGKGGHELSKTTGNAGARIGCG
	
	
>Cucsa.289160
MVKAVAVLGSSEGVSGTIFFTQEGDGPTTVTGNVSGLKPGLHGFHVHALGDTTNGCMSTGPHFNPAGKQHGAPEDENRHAGDLGNIIVGEDGKANFTITDCQIPLCGHESIIGRAVVVHGDPDDLGKGGHELSSSTGNAGARVACGMRIRFLRNITFSSILQFPFQSYLPFSIFLDCICCRFISRHYWSARLKFVAFVAVTVEALNPSAL
	
	
>Cucsa.385680
MQAVLAAMAAQSLLSVSLSNYVALPPFSNSSSSLSLTSSFHGASLKLPRHSLSLAASVAPKPLAIVAATKKAVAVLKGTSAVEGVVTLTQEDDGPTSVNVRITGLTPGLHGFHLHEFGDTTNGCISTGAHFNPNKLTHGAPEDEIRHAGDLGNITANADGVAEAIIVDNQIPLSGPYSVVGRAFVVHELEDDLGKGGHELSLTTGNAGGRLACGTRTKRSFFFSQESIVPFFSTLHYYISKIA
	
	
>Cucsa.320250
MAFLRSTATTTSFAIAAASALPAAFIFTGPSSSSLPFHFPQSFKPISLSLYSSQFPTSNSFGFVRNFASPPSAVRMETPTSESISSSQNNVDLPELLTEYMVDMKCEGCVSAVKNKLQGVDGVKSVDVDLSNQVVRILGATPVKIMTEALEQTGRKARLIGQGVPEDFLISAAVAEFKGPNIFGVVRLAQVNMELTRVEANFSGLSPGKHGWSINEFGDLTKGAASTGKIFGSADSDPSNEPLGDLGTLDVNEKGEAFFSGVKQKLRVSDVIGRSIAVYETEDKSVPGITAAVVARSAGVGENYKQLCTCDGTTIWESSDRDFVTSKV
>Capana01g000460
MAFLRSIVTAKTTAIAAVPAAAFALSSISSASSSSEHSSKNLKSSSISKSNPILQLSFAKHLQKSSPPSALHMDALSSNHLTTSDNGVVLPELLTEFMVDMSCQGCVNAVKSKLLTVEGVKNVDVDLDNQVVRILGSSPVKTMTEALEQTGRKARLIGQGVPDDFLISAAVSEFKGPDIFGVVRLAQVNMELTRIEANFSGLSPGKHAWSINEFGDLTRGAASTGKLYSPPLGDLGTLEVDEKGEAFYSGAKEKLRVADLIGRAIAVYATEDKSDPGLKAAVIARSAGVGENYKKLCTCDGTTIWEATNKL
>Capana01g003113
MVKAVAVLSSSECVSGTILFSQDGDAPTTVTGNVSGLKPGLHGFHVHALGDTTNGCMSTGPHYNPAGKEHGAPEDENRHAGDLGNITVGEDGTASFTITDEQIPLTGPQSIIGRAVVVHADPDDLGKGGHELSKTTGNAGGRVACVEVSYSH
>Capana10g000115
MGNLKAVAVITGNNNNIKGSLQFIQQSNGATQVRGKIIGLAPGLHGFHIHALGDTTNGCNSTGPHFNPLKKDHGAPSDEVRHAGDLGNIVAGPDGVAVISISDMQIPLSGVHSILGRAVVVHADSDDLGRGGHELSKTTGNAGARVGCGVIGLQSSV
>Capana11g000173
MASHTIFTTTPTSTNSFLFPNSSSFYGVSLYVKSKFSQSLTLYAVTTPKPLTVFAATKKAVAVLKGSSNVEGVVTLSQDDDGPTTVNVRITGLTRGLHGFHLHEYGDTTNGCMSTGAHFNPNNLTHGAPGDEIRHAGDLGNITANADGVAETTIIDNQIPLTGPNSVVGRALVVHELEDDLGKGGHELSLTTGNAGGRLACGNKCPFCGKNERCVLKTFFNSLKRQTVLSCCG
